# Supplementary material for: System-level assessment of dynamic reconfiguration for lifetime and cost outcomes in electric vehicle battery packs
Source: Nat Commun. 2026 Jul 8;17:5980. doi: 10.1038/s41467-026-74951-8 (PMC13346987; doi:10.1038/s41467-026-74951-8)
Supplement: Supplementary file 3 — Source Data [file 41467_2026_74951_MOESM3_ESM.xlsx]

## Sheet: Fig. 2a
chi_bar_TC1_pct	chi_bar_TC2_pct	s_chi_TC1_pct	s_chi_TC2_pct
6.14061	9.00181	1.08354	1.62305
6.23205	9.13918	1.09623	1.64214
7.15965	9.72184	1.22536	1.70189
7.72488	10.2079	1.31484	1.77503
9.95413	11.856	1.61631	2.0455
11.5776	13.2512	1.76258	2.26229
6.1364	8.99045	1.0817	1.6139
6.23178	9.1281	1.09795	1.63908
7.16608	9.72416	1.2237	1.69553
7.64186	10.1427	1.29988	1.76328
9.98576	11.8747	1.61202	2.042
11.3434	13.0501	1.74424	2.23113
6.1101	8.94836	1.07439	1.61343
6.21447	9.09226	1.09383	1.63262
7.12159	9.67265	1.21587	1.70041
7.54041	10.0505	1.28583	1.74815
9.90464	11.791	1.60167	2.04171
11.0543	12.7825	1.71713	2.19044
6.75978	9.9174	1.00498	1.50582
6.86577	10.0694	1.01832	1.52611
7.77389	10.6448	1.16675	1.60938
8.35071	11.1357	1.25749	1.69179
10.6213	12.7923	1.52567	1.96192
12.2751	14.2435	1.66515	2.15178
6.7498	9.90558	1.00418	1.50191
6.85554	10.0614	1.0171	1.52868
7.78025	10.6422	1.1666	1.60628
8.26788	11.0706	1.24339	1.68037
10.6485	12.8045	1.52302	1.95495
12.028	14.0299	1.64736	2.11797
6.72093	9.85412	0.997391	1.50407
6.83598	10.0238	1.01473	1.51627
7.73531	10.5822	1.15999	1.60217
8.16533	10.9745	1.22657	1.6666
10.5589	12.7247	1.51394	1.95838
11.7351	13.7543	1.61678	2.08146
4.53159	6.60975	1.20006	1.77771
4.60649	6.71723	1.21787	1.80322
5.69336	7.47464	1.50335	2.04718
6.25037	7.96432	1.60629	2.15856
8.37003	9.69773	1.82753	2.4555
9.78357	10.9949	1.95181	2.63365
4.53053	6.60715	1.19763	1.774
4.60015	6.707	1.21543	1.79981
5.70096	7.47811	1.50318	2.04459
6.17391	7.89805	1.59349	2.14309
8.39137	9.71019	1.82421	2.45004
9.58004	10.8075	1.93461	2.61007
4.50999	6.57569	1.19192	1.7654
4.58969	6.68806	1.21241	1.79316
5.66373	7.43471	1.49313	2.0338
6.07148	7.80818	1.57317	2.12138
8.31647	9.64195	1.81432	2.44443
9.31757	10.5606	1.91017	2.57471
5.52665	8.08412	1.13277	1.68869
5.6154	8.20699	1.14791	1.7077
6.51824	8.75863	1.32478	1.80729
7.07059	9.24422	1.43533	1.91232
9.29611	10.8946	1.75648	2.23489
10.8629	12.2775	1.91685	2.45575
5.52287	8.07558	1.1306	1.68158
5.60133	8.2017	1.1451	1.70848
6.52099	8.77163	1.3227	1.81433
6.99471	9.16687	1.41716	1.89228
9.31774	10.9289	1.75384	2.23994
10.6386	12.067	1.89887	2.42256
5.49584	8.03437	1.12295	1.67422
5.58927	8.17027	1.14527	1.69967
6.48359	8.71471	1.31692	1.79972
6.89403	9.08939	1.39694	1.8801
9.23517	10.838	1.7422	2.22188
10.3513	11.808	1.86476	2.37645
4.25132	6.19935	1.21565	1.79818
4.32455	6.30137	1.23377	1.82407
5.56752	7.19197	1.47096	1.99023
6.16951	7.71945	1.58278	2.10764
8.46226	9.63789	1.81071	2.43532
9.96534	11.0353	1.91651	2.61631
4.25284	6.19765	1.21331	1.79477
4.31876	6.29276	1.23066	1.82088
5.57868	7.19827	1.47014	1.98763
6.0876	7.64836	1.56735	2.09113
8.48872	9.65873	1.8074	2.43193
9.75217	10.8353	1.90122	2.59353
4.23348	6.16849	1.20728	1.78603
4.30768	6.27377	1.22764	1.81483
5.54063	7.15477	1.46073	1.97766
5.9795	7.55261	1.54603	2.06584
8.41035	9.58375	1.79734	2.42388
9.47453	10.5722	1.87832	2.55769
2.44459	3.54854	1.24591	1.82694
2.48899	3.61233	1.2666	1.85713
3.14901	4.1001	1.40862	1.97481
3.46	4.39292	1.47737	2.05167
4.52583	5.31256	1.60829	2.19946
5.27085	6.00586	1.71092	2.32307
2.44812	3.55268	1.24574	1.82652
2.48639	3.60678	1.26416	1.85469
3.16102	4.11081	1.40913	1.9754
3.4196	4.35595	1.46983	2.04219
4.55214	5.33683	1.60858	2.20001
5.17487	5.91546	1.69585	2.30696
2.43678	3.53603	1.23992	1.81816
2.48003	3.5982	1.2608	1.84831
3.1409	4.08715	1.40153	1.96437
3.36682	4.30593	1.45871	2.02762
4.51649	5.29941	1.59853	2.18724
5.04468	5.79416	1.67618	2.28421

## Sheet: Fig. 2b
chi_bar_muT25_pct	s_chi_muT25_pct	chi_bar_muT35_pct	s_chi_muT35_pct	chi_bar_muT45_pct	s_chi_muT45_pct
6.14061	1.08354	6.1364	1.0817	6.1101	1.07439
6.23205	1.09623	6.23178	1.09795	6.21447	1.09383
7.15965	1.22536	7.16608	1.2237	7.12159	1.21587
7.72488	1.31484	7.64186	1.29988	7.54041	1.28583
9.95413	1.61631	9.98576	1.61202	9.90464	1.60167
11.5776	1.76258	11.3434	1.74424	11.0543	1.71713
6.75978	1.00498	6.7498	1.00418	6.72093	0.997391
6.86577	1.01832	6.85554	1.0171	6.83598	1.01473
7.77389	1.16675	7.78025	1.1666	7.73531	1.15999
8.35071	1.25749	8.26788	1.24339	8.16533	1.22657
10.6213	1.52567	10.6485	1.52302	10.5589	1.51394
12.2751	1.66515	12.028	1.64736	11.7351	1.61678
4.53159	1.20006	4.53053	1.19763	4.50999	1.19192
4.60649	1.21787	4.60015	1.21543	4.58969	1.21241
5.69336	1.50335	5.70096	1.50318	5.66373	1.49313
6.25037	1.60629	6.17391	1.59349	6.07148	1.57317
8.37003	1.82753	8.39137	1.82421	8.31647	1.81432
9.78357	1.95181	9.58004	1.93461	9.31757	1.91017
5.52665	1.13277	5.52287	1.1306	5.49584	1.12295
5.6154	1.14791	5.60133	1.1451	5.58927	1.14527
6.51824	1.32478	6.52099	1.3227	6.48359	1.31692
7.07059	1.43533	6.99471	1.41716	6.89403	1.39694
9.29611	1.75648	9.31774	1.75384	9.23517	1.7422
10.8629	1.91685	10.6386	1.89887	10.3513	1.86476
9.00181	1.62305	8.99045	1.6139	8.94836	1.61343
9.13918	1.64214	9.1281	1.63908	9.09226	1.63262
9.72184	1.70189	9.72416	1.69553	9.67265	1.70041
10.2079	1.77503	10.1427	1.76328	10.0505	1.74815
11.856	2.0455	11.8747	2.042	11.791	2.04171
13.2512	2.26229	13.0501	2.23113	12.7825	2.19044
9.9174	1.50582	9.90558	1.50191	9.85412	1.50407
10.0694	1.52611	10.0614	1.52868	10.0238	1.51627
10.6448	1.60938	10.6422	1.60628	10.5822	1.60217
11.1357	1.69179	11.0706	1.68037	10.9745	1.6666
12.7923	1.96192	12.8045	1.95495	12.7247	1.95838
14.2435	2.15178	14.0299	2.11797	13.7543	2.08146
6.60975	1.77771	6.60715	1.774	6.57569	1.7654
6.71723	1.80322	6.707	1.79981	6.68806	1.79316
7.47464	2.04718	7.47811	2.04459	7.43471	2.0338
7.96432	2.15856	7.89805	2.14309	7.80818	2.12138
9.69773	2.4555	9.71019	2.45004	9.64195	2.44443
10.9949	2.63365	10.8075	2.61007	10.5606	2.57471
8.08412	1.68869	8.07558	1.68158	8.03437	1.67422
8.20699	1.7077	8.2017	1.70848	8.17027	1.69967
8.75863	1.80729	8.77163	1.81433	8.71471	1.79972
9.24422	1.91232	9.16687	1.89228	9.08939	1.8801
10.8946	2.23489	10.9289	2.23994	10.838	2.22188
12.2775	2.45575	12.067	2.42256	11.808	2.37645
4.25132	1.21565	4.25284	1.21331	4.23348	1.20728
4.32455	1.23377	4.31876	1.23066	4.30768	1.22764
5.56752	1.47096	5.57868	1.47014	5.54063	1.46073
6.16951	1.58278	6.0876	1.56735	5.9795	1.54603
8.46226	1.81071	8.48872	1.8074	8.41035	1.79734
9.96534	1.91651	9.75217	1.90122	9.47453	1.87832
2.44459	1.24591	2.44812	1.24574	2.43678	1.23992
2.48899	1.2666	2.48639	1.26416	2.48003	1.2608
3.14901	1.40862	3.16102	1.40913	3.1409	1.40153
3.46	1.47737	3.4196	1.46983	3.36682	1.45871
4.52583	1.60829	4.55214	1.60858	4.51649	1.59853
5.27085	1.71092	5.17487	1.69585	5.04468	1.67618
6.19935	1.79818	6.19765	1.79477	6.16849	1.78603
6.30137	1.82407	6.29276	1.82088	6.27377	1.81483
7.19197	1.99023	7.19827	1.98763	7.15477	1.97766
7.71945	2.10764	7.64836	2.09113	7.55261	2.06584
9.63789	2.43532	9.65873	2.43193	9.58375	2.42388
11.0353	2.61631	10.8353	2.59353	10.5722	2.55769
3.54854	1.82694	3.55268	1.82652	3.53603	1.81816
3.61233	1.85713	3.60678	1.85469	3.5982	1.84831
4.1001	1.97481	4.11081	1.9754	4.08715	1.96437
4.39292	2.05167	4.35595	2.04219	4.30593	2.02762
5.31256	2.19946	5.33683	2.20001	5.29941	2.18724
6.00586	2.32307	5.91546	2.30696	5.79416	2.28421

## Sheet: Fig. 2c
chi_bar_sT0.00_pct	s_chi_sT0.00_pct	chi_bar_sT0.42_pct	s_chi_sT0.42_pct	chi_bar_sT0.83_pct	s_chi_sT0.83_pct
6.14061	1.08354	7.15965	1.22536	9.95413	1.61631
6.23205	1.09623	7.72488	1.31484	11.5776	1.76258
6.1364	1.0817	7.16608	1.2237	9.98576	1.61202
6.23178	1.09795	7.64186	1.29988	11.3434	1.74424
6.1101	1.07439	7.12159	1.21587	9.90464	1.60167
6.21447	1.09383	7.54041	1.28583	11.0543	1.71713
6.75978	1.00498	7.77389	1.16675	10.6213	1.52567
6.86577	1.01832	8.35071	1.25749	12.2751	1.66515
6.7498	1.00418	7.78025	1.1666	10.6485	1.52302
6.85554	1.0171	8.26788	1.24339	12.028	1.64736
6.72093	0.997391	7.73531	1.15999	10.5589	1.51394
6.83598	1.01473	8.16533	1.22657	11.7351	1.61678
4.53159	1.20006	5.69336	1.50335	8.37003	1.82753
4.60649	1.21787	6.25037	1.60629	9.78357	1.95181
4.53053	1.19763	5.70096	1.50318	8.39137	1.82421
4.60015	1.21543	6.17391	1.59349	9.58004	1.93461
4.50999	1.19192	5.66373	1.49313	8.31647	1.81432
4.58969	1.21241	6.07148	1.57317	9.31757	1.91017
5.52665	1.13277	6.51824	1.32478	9.29611	1.75648
5.6154	1.14791	7.07059	1.43533	10.8629	1.91685
5.52287	1.1306	6.52099	1.3227	9.31774	1.75384
5.60133	1.1451	6.99471	1.41716	10.6386	1.89887
5.49584	1.12295	6.48359	1.31692	9.23517	1.7422
5.58927	1.14527	6.89403	1.39694	10.3513	1.86476
9.00181	1.62305	9.72184	1.70189	11.856	2.0455
9.13918	1.64214	10.2079	1.77503	13.2512	2.26229
8.99045	1.6139	9.72416	1.69553	11.8747	2.042
9.1281	1.63908	10.1427	1.76328	13.0501	2.23113
8.94836	1.61343	9.67265	1.70041	11.791	2.04171
9.09226	1.63262	10.0505	1.74815	12.7825	2.19044
9.9174	1.50582	10.6448	1.60938	12.7923	1.96192
10.0694	1.52611	11.1357	1.69179	14.2435	2.15178
9.90558	1.50191	10.6422	1.60628	12.8045	1.95495
10.0614	1.52868	11.0706	1.68037	14.0299	2.11797
9.85412	1.50407	10.5822	1.60217	12.7247	1.95838
10.0238	1.51627	10.9745	1.6666	13.7543	2.08146
6.60975	1.77771	7.47464	2.04718	9.69773	2.4555
6.71723	1.80322	7.96432	2.15856	10.9949	2.63365
6.60715	1.774	7.47811	2.04459	9.71019	2.45004
6.707	1.79981	7.89805	2.14309	10.8075	2.61007
6.57569	1.7654	7.43471	2.0338	9.64195	2.44443
6.68806	1.79316	7.80818	2.12138	10.5606	2.57471
8.08412	1.68869	8.75863	1.80729	10.8946	2.23489
8.20699	1.7077	9.24422	1.91232	12.2775	2.45575
8.07558	1.68158	8.77163	1.81433	10.9289	2.23994
8.2017	1.70848	9.16687	1.89228	12.067	2.42256
8.03437	1.67422	8.71471	1.79972	10.838	2.22188
8.17027	1.69967	9.08939	1.8801	11.808	2.37645
4.25132	1.21565	5.56752	1.47096	8.46226	1.81071
4.32455	1.23377	6.16951	1.58278	9.96534	1.91651
4.25284	1.21331	5.57868	1.47014	8.48872	1.8074
4.31876	1.23066	6.0876	1.56735	9.75217	1.90122
4.23348	1.20728	5.54063	1.46073	8.41035	1.79734
4.30768	1.22764	5.9795	1.54603	9.47453	1.87832
2.44459	1.24591	3.14901	1.40862	4.52583	1.60829
2.48899	1.2666	3.46	1.47737	5.27085	1.71092
2.44812	1.24574	3.16102	1.40913	4.55214	1.60858
2.48639	1.26416	3.4196	1.46983	5.17487	1.69585
2.43678	1.23992	3.1409	1.40153	4.51649	1.59853
2.48003	1.2608	3.36682	1.45871	5.04468	1.67618
6.19935	1.79818	7.19197	1.99023	9.63789	2.43532
6.30137	1.82407	7.71945	2.10764	11.0353	2.61631
6.19765	1.79477	7.19827	1.98763	9.65873	2.43193
6.29276	1.82088	7.64836	2.09113	10.8353	2.59353
6.16849	1.78603	7.15477	1.97766	9.58375	2.42388
6.27377	1.81483	7.55261	2.06584	10.5722	2.55769
3.54854	1.82694	4.1001	1.97481	5.31256	2.19946
3.61233	1.85713	4.39292	2.05167	6.00586	2.32307
3.55268	1.82652	4.11081	1.9754	5.33683	2.20001
3.60678	1.85469	4.35595	2.04219	5.91546	2.30696
3.53603	1.81816	4.08715	1.96437	5.29941	2.18724
3.5982	1.84831	4.30593	2.02762	5.79416	2.28421

## Sheet: Fig. 2d
chi_bar_trest0.2_pct	s_chi_trest0.2_pct	chi_bar_trest0.95_pct	s_chi_trest0.95_pct
6.14061	1.08354	6.23205	1.09623
7.15965	1.22536	7.72488	1.31484
9.95413	1.61631	11.5776	1.76258
6.1364	1.0817	6.23178	1.09795
7.16608	1.2237	7.64186	1.29988
9.98576	1.61202	11.3434	1.74424
6.1101	1.07439	6.21447	1.09383
7.12159	1.21587	7.54041	1.28583
9.90464	1.60167	11.0543	1.71713
6.75978	1.00498	6.86577	1.01832
7.77389	1.16675	8.35071	1.25749
10.6213	1.52567	12.2751	1.66515
6.7498	1.00418	6.85554	1.0171
7.78025	1.1666	8.26788	1.24339
10.6485	1.52302	12.028	1.64736
6.72093	0.997391	6.83598	1.01473
7.73531	1.15999	8.16533	1.22657
10.5589	1.51394	11.7351	1.61678
4.53159	1.20006	4.60649	1.21787
5.69336	1.50335	6.25037	1.60629
8.37003	1.82753	9.78357	1.95181
4.53053	1.19763	4.60015	1.21543
5.70096	1.50318	6.17391	1.59349
8.39137	1.82421	9.58004	1.93461
4.50999	1.19192	4.58969	1.21241
5.66373	1.49313	6.07148	1.57317
8.31647	1.81432	9.31757	1.91017
5.52665	1.13277	5.6154	1.14791
6.51824	1.32478	7.07059	1.43533
9.29611	1.75648	10.8629	1.91685
5.52287	1.1306	5.60133	1.1451
6.52099	1.3227	6.99471	1.41716
9.31774	1.75384	10.6386	1.89887
5.49584	1.12295	5.58927	1.14527
6.48359	1.31692	6.89403	1.39694
9.23517	1.7422	10.3513	1.86476
9.00181	1.62305	9.13918	1.64214
9.72184	1.70189	10.2079	1.77503
11.856	2.0455	13.2512	2.26229
8.99045	1.6139	9.1281	1.63908
9.72416	1.69553	10.1427	1.76328
11.8747	2.042	13.0501	2.23113
8.94836	1.61343	9.09226	1.63262
9.67265	1.70041	10.0505	1.74815
11.791	2.04171	12.7825	2.19044
9.9174	1.50582	10.0694	1.52611
10.6448	1.60938	11.1357	1.69179
12.7923	1.96192	14.2435	2.15178
9.90558	1.50191	10.0614	1.52868
10.6422	1.60628	11.0706	1.68037
12.8045	1.95495	14.0299	2.11797
9.85412	1.50407	10.0238	1.51627
10.5822	1.60217	10.9745	1.6666
12.7247	1.95838	13.7543	2.08146
6.60975	1.77771	6.71723	1.80322
7.47464	2.04718	7.96432	2.15856
9.69773	2.4555	10.9949	2.63365
6.60715	1.774	6.707	1.79981
7.47811	2.04459	7.89805	2.14309
9.71019	2.45004	10.8075	2.61007
6.57569	1.7654	6.68806	1.79316
7.43471	2.0338	7.80818	2.12138
9.64195	2.44443	10.5606	2.57471
8.08412	1.68869	8.20699	1.7077
8.75863	1.80729	9.24422	1.91232
10.8946	2.23489	12.2775	2.45575
8.07558	1.68158	8.2017	1.70848
8.77163	1.81433	9.16687	1.89228
10.9289	2.23994	12.067	2.42256
8.03437	1.67422	8.17027	1.69967
8.71471	1.79972	9.08939	1.8801
10.838	2.22188	11.808	2.37645
4.25132	1.21565	4.32455	1.23377
5.56752	1.47096	6.16951	1.58278
8.46226	1.81071	9.96534	1.91651
4.25284	1.21331	4.31876	1.23066
5.57868	1.47014	6.0876	1.56735
8.48872	1.8074	9.75217	1.90122
4.23348	1.20728	4.30768	1.22764
5.54063	1.46073	5.9795	1.54603
8.41035	1.79734	9.47453	1.87832
2.44459	1.24591	2.48899	1.2666
3.14901	1.40862	3.46	1.47737
4.52583	1.60829	5.27085	1.71092
2.44812	1.24574	2.48639	1.26416
3.16102	1.40913	3.4196	1.46983
4.55214	1.60858	5.17487	1.69585
2.43678	1.23992	2.48003	1.2608
3.1409	1.40153	3.36682	1.45871
4.51649	1.59853	5.04468	1.67618
6.19935	1.79818	6.30137	1.82407
7.19197	1.99023	7.71945	2.10764
9.63789	2.43532	11.0353	2.61631
6.19765	1.79477	6.29276	1.82088
7.19827	1.98763	7.64836	2.09113
9.65873	2.43193	10.8353	2.59353
6.16849	1.78603	6.27377	1.81483
7.15477	1.97766	7.55261	2.06584
9.58375	2.42388	10.5722	2.55769
3.54854	1.82694	3.61233	1.85713
4.1001	1.97481	4.39292	2.05167
5.31256	2.19946	6.00586	2.32307
3.55268	1.82652	3.60678	1.85469
4.11081	1.9754	4.35595	2.04219
5.33683	2.20001	5.91546	2.30696
3.53603	1.81816	3.5982	1.84831
4.08715	1.96437	4.30593	2.02762
5.29941	2.18724	5.79416	2.28421

## Sheet: Fig. 2e
chi_bar_N4_pct	s_chi_N4_pct	chi_bar_N16_pct	s_chi_N16_pct	chi_bar_N20_pct	s_chi_N20_pct	chi_bar_N50_pct	s_chi_N50_pct	chi_bar_N100_pct	s_chi_N100_pct	chi_bar_N200_pct	s_chi_N200_pct
2.44459	1.24591	4.25132	1.21565	4.53159	1.20006	5.52665	1.13277	6.14061	1.08354	6.75978	1.00498
2.48899	1.2666	4.32455	1.23377	4.60649	1.21787	5.6154	1.14791	6.23205	1.09623	6.86577	1.01832
3.14901	1.40862	5.56752	1.47096	5.69336	1.50335	6.51824	1.32478	7.15965	1.22536	7.77389	1.16675
3.46	1.47737	6.16951	1.58278	6.25037	1.60629	7.07059	1.43533	7.72488	1.31484	8.35071	1.25749
4.52583	1.60829	8.46226	1.81071	8.37003	1.82753	9.29611	1.75648	9.95413	1.61631	10.6213	1.52567
5.27085	1.71092	9.96534	1.91651	9.78357	1.95181	10.8629	1.91685	11.5776	1.76258	12.2751	1.66515
2.44812	1.24574	4.25284	1.21331	4.53053	1.19763	5.52287	1.1306	6.1364	1.0817	6.7498	1.00418
2.48639	1.26416	4.31876	1.23066	4.60015	1.21543	5.60133	1.1451	6.23178	1.09795	6.85554	1.0171
3.16102	1.40913	5.57868	1.47014	5.70096	1.50318	6.52099	1.3227	7.16608	1.2237	7.78025	1.1666
3.4196	1.46983	6.0876	1.56735	6.17391	1.59349	6.99471	1.41716	7.64186	1.29988	8.26788	1.24339
4.55214	1.60858	8.48872	1.8074	8.39137	1.82421	9.31774	1.75384	9.98576	1.61202	10.6485	1.52302
5.17487	1.69585	9.75217	1.90122	9.58004	1.93461	10.6386	1.89887	11.3434	1.74424	12.028	1.64736
2.43678	1.23992	4.23348	1.20728	4.50999	1.19192	5.49584	1.12295	6.1101	1.07439	6.72093	0.997391
2.48003	1.2608	4.30768	1.22764	4.58969	1.21241	5.58927	1.14527	6.21447	1.09383	6.83598	1.01473
3.1409	1.40153	5.54063	1.46073	5.66373	1.49313	6.48359	1.31692	7.12159	1.21587	7.73531	1.15999
3.36682	1.45871	5.9795	1.54603	6.07148	1.57317	6.89403	1.39694	7.54041	1.28583	8.16533	1.22657
4.51649	1.59853	8.41035	1.79734	8.31647	1.81432	9.23517	1.7422	9.90464	1.60167	10.5589	1.51394
5.04468	1.67618	9.47453	1.87832	9.31757	1.91017	10.3513	1.86476	11.0543	1.71713	11.7351	1.61678
3.54854	1.82694	6.19935	1.79818	6.60975	1.77771	8.08412	1.68869	9.00181	1.62305	9.9174	1.50582
3.61233	1.85713	6.30137	1.82407	6.71723	1.80322	8.20699	1.7077	9.13918	1.64214	10.0694	1.52611
4.1001	1.97481	7.19197	1.99023	7.47464	2.04718	8.75863	1.80729	9.72184	1.70189	10.6448	1.60938
4.39292	2.05167	7.71945	2.10764	7.96432	2.15856	9.24422	1.91232	10.2079	1.77503	11.1357	1.69179
5.31256	2.19946	9.63789	2.43532	9.69773	2.4555	10.8946	2.23489	11.856	2.0455	12.7923	1.96192
6.00586	2.32307	11.0353	2.61631	10.9949	2.63365	12.2775	2.45575	13.2512	2.26229	14.2435	2.15178
3.55268	1.82652	6.19765	1.79477	6.60715	1.774	8.07558	1.68158	8.99045	1.6139	9.90558	1.50191
3.60678	1.85469	6.29276	1.82088	6.707	1.79981	8.2017	1.70848	9.1281	1.63908	10.0614	1.52868
4.11081	1.9754	7.19827	1.98763	7.47811	2.04459	8.77163	1.81433	9.72416	1.69553	10.6422	1.60628
4.35595	2.04219	7.64836	2.09113	7.89805	2.14309	9.16687	1.89228	10.1427	1.76328	11.0706	1.68037
5.33683	2.20001	9.65873	2.43193	9.71019	2.45004	10.9289	2.23994	11.8747	2.042	12.8045	1.95495
5.91546	2.30696	10.8353	2.59353	10.8075	2.61007	12.067	2.42256	13.0501	2.23113	14.0299	2.11797
3.53603	1.81816	6.16849	1.78603	6.57569	1.7654	8.03437	1.67422	8.94836	1.61343	9.85412	1.50407
3.5982	1.84831	6.27377	1.81483	6.68806	1.79316	8.17027	1.69967	9.09226	1.63262	10.0238	1.51627
4.08715	1.96437	7.15477	1.97766	7.43471	2.0338	8.71471	1.79972	9.67265	1.70041	10.5822	1.60217
4.30593	2.02762	7.55261	2.06584	7.80818	2.12138	9.08939	1.8801	10.0505	1.74815	10.9745	1.6666
5.29941	2.18724	9.58375	2.42388	9.64195	2.44443	10.838	2.22188	11.791	2.04171	12.7247	1.95838
5.79416	2.28421	10.5722	2.55769	10.5606	2.57471	11.808	2.37645	12.7825	2.19044	13.7543	2.08146

## Sheet: Fig. 2f
chi_bar_LFP_lowV_pct	s_chi_LFP_lowV_pct	chi_bar_LFP_400V_pct	s_chi_LFP_400V_pct	chi_bar_LFP_800V_pct	s_chi_LFP_800V_pct	chi_bar_NMC_lowV_pct	s_chi_NMC_lowV_pct	chi_bar_NMC_400V_pct	s_chi_NMC_400V_pct	chi_bar_NMC_800V_pct	s_chi_NMC_800V_pct
4.53159	1.20006	6.14061	1.08354	6.75978	1.00498	7.38559	1.98019	10.0438	1.80399	11.0701	1.67568
4.60649	1.21787	6.23205	1.09623	6.86577	1.01832	6.83364	1.83118	9.28245	1.66679	10.2296	1.55016
5.69336	1.50335	7.15965	1.22536	7.77389	1.16675	9.02429	1.87636	24.2797	4.72588	26.9424	4.46012
6.25037	1.60629	7.72488	1.31484	8.35071	1.25749	8.34255	1.7371	22.3755	4.34555	24.8203	4.0807
8.37003	1.82753	9.95413	1.61631	10.6213	1.52567	17.5343	5.01771
9.78357	1.95181	11.5776	1.76258	12.2751	1.66515	16.1655	4.61768
4.53053	1.19763	6.1364	1.0817	6.7498	1.00418	21.6545	4.84373
4.60015	1.21543	6.23178	1.09795	6.85554	1.0171	19.9589	4.43615
5.70096	1.50318	7.16608	1.2237	7.78025	1.1666	6.60459	2.00503
6.17391	1.59349	7.64186	1.29988	8.26788	1.24339	6.10675	1.85497
8.39137	1.82421	9.98576	1.61202	10.6485	1.52302	3.97361	2.0409
9.58004	1.93461	11.3434	1.74424	12.028	1.64736	3.67279	1.88573
4.50999	1.19192	6.1101	1.07439	6.72093	0.997391	15.5987	5.02834
4.58969	1.21241	6.21447	1.09383	6.83598	1.01473	14.3918	4.62728
5.66373	1.49313	7.12159	1.21587	7.73531	1.15999	9.24749	4.95955
6.07148	1.57317	7.54041	1.28583	8.16533	1.22657	8.52983	4.56351
8.31647	1.81432	9.90464	1.60167	10.5589	1.51394
9.31757	1.91017	11.0543	1.71713	11.7351	1.61678
5.52665	1.13277	9.00181	1.62305	9.9174	1.50582
5.6154	1.14791	9.13918	1.64214	10.0694	1.52611
6.51824	1.32478	9.72184	1.70189	10.6448	1.60938
7.07059	1.43533	10.2079	1.77503	11.1357	1.69179
9.29611	1.75648	11.856	2.0455	12.7923	1.96192
10.8629	1.91685	13.2512	2.26229	14.2435	2.15178
5.52287	1.1306	8.99045	1.6139	9.90558	1.50191
5.60133	1.1451	9.1281	1.63908	10.0614	1.52868
6.52099	1.3227	9.72416	1.69553	10.6422	1.60628
6.99471	1.41716	10.1427	1.76328	11.0706	1.68037
9.31774	1.75384	11.8747	2.042	12.8045	1.95495
10.6386	1.89887	13.0501	2.23113	14.0299	2.11797
5.49584	1.12295	8.94836	1.61343	9.85412	1.50407
5.58927	1.14527	9.09226	1.63262	10.0238	1.51627
6.48359	1.31692	9.67265	1.70041	10.5822	1.60217
6.89403	1.39694	10.0505	1.74815	10.9745	1.6666
9.23517	1.7422	11.791	2.04171	12.7247	1.95838
10.3513	1.86476	12.7825	2.19044	13.7543	2.08146
6.60975	1.77771
6.71723	1.80322
7.47464	2.04718
7.96432	2.15856
9.69773	2.4555
10.9949	2.63365
6.60715	1.774
6.707	1.79981
7.47811	2.04459
7.89805	2.14309
9.71019	2.45004
10.8075	2.61007
6.57569	1.7654
6.68806	1.79316
7.43471	2.0338
7.80818	2.12138
9.64195	2.44443
10.5606	2.57471
8.08412	1.68869
8.20699	1.7077
8.75863	1.80729
9.24422	1.91232
10.8946	2.23489
12.2775	2.45575
8.07558	1.68158
8.2017	1.70848
8.77163	1.81433
9.16687	1.89228
10.9289	2.23994
12.067	2.42256
8.03437	1.67422
8.17027	1.69967
8.71471	1.79972
9.08939	1.8801
10.838	2.22188
11.808	2.37645
4.25132	1.21565
4.32455	1.23377
5.56752	1.47096
6.16951	1.58278
8.46226	1.81071
9.96534	1.91651
4.25284	1.21331
4.31876	1.23066
5.57868	1.47014
6.0876	1.56735
8.48872	1.8074
9.75217	1.90122
4.23348	1.20728
4.30768	1.22764
5.54063	1.46073
5.9795	1.54603
8.41035	1.79734
9.47453	1.87832
2.44459	1.24591
2.48899	1.2666
3.14901	1.40862
3.46	1.47737
4.52583	1.60829
5.27085	1.71092
2.44812	1.24574
2.48639	1.26416
3.16102	1.40913
3.4196	1.46983
4.55214	1.60858
5.17487	1.69585
2.43678	1.23992
2.48003	1.2608
3.1409	1.40153
3.36682	1.45871
4.51649	1.59853
5.04468	1.67618
6.19935	1.79818
6.30137	1.82407
7.19197	1.99023
7.71945	2.10764
9.63789	2.43532
11.0353	2.61631
6.19765	1.79477
6.29276	1.82088
7.19827	1.98763
7.64836	2.09113
9.65873	2.43193
10.8353	2.59353
6.16849	1.78603
6.27377	1.81483
7.15477	1.97766
7.55261	2.06584
9.58375	2.42388
10.5722	2.55769
3.54854	1.82694
3.61233	1.85713
4.1001	1.97481
4.39292	2.05167
5.31256	2.19946
6.00586	2.32307
3.55268	1.82652
3.60678	1.85469
4.11081	1.9754
4.35595	2.04219
5.33683	2.20001
5.91546	2.30696
3.53603	1.81816
3.5982	1.84831
4.08715	1.96437
4.30593	2.02762
5.29941	2.18724
5.79416	2.28421

## Sheet: Fig. 3
V_LFP_V	chi_bar_LFP_pct	V_NMC_V	chi_bar_NMC_pct
12	4.16618	12	6.41768
15.9598	4.5954	15.9598	7.21415
19.9196	4.929	19.9196	7.83316
23.8794	5.20191	23.8794	8.33956
27.8392	5.43285	27.8392	8.76809
31.799	5.63302	31.799	9.13952
35.7588	5.80967	35.7588	9.46731
39.7186	5.96775	39.7186	9.76064
43.6784	6.11079	43.6784	10.0261
47.6382	6.24142	47.6382	10.2684
51.598	6.3616	51.598	10.4915
55.5578	6.4729	55.5578	10.698
59.5176	6.57653	59.5176	10.8903
63.4774	6.67348	63.4774	11.0702
67.4372	6.76456	67.4372	11.2392
71.397	6.85044	71.397	11.3985
75.3568	6.93169	75.3568	11.5493
79.3166	7.00878	79.3166	11.6923
83.2764	7.08211	83.2764	11.8284
87.2362	7.15203	87.2362	11.9582
91.196	7.21885	91.196	12.0821
95.1558	7.28282	95.1558	12.2009
99.1156	7.34419	99.1156	12.3147
103.075	7.40316	103.075	12.4241
107.035	7.4599	107.035	12.5294
110.995	7.51458	110.995	12.6309
114.955	7.56734	114.955	12.7288
118.915	7.61831	118.915	12.8234
122.874	7.66762	122.874	12.9149
126.834	7.71536	126.834	13.0035
130.794	7.76163	130.794	13.0893
134.754	7.80653	134.754	13.1726
138.714	7.85012	138.714	13.2535
142.673	7.89249	142.673	13.3321
146.633	7.93369	146.633	13.4086
150.593	7.9738	150.593	13.483
154.553	8.01287	154.553	13.5555
158.513	8.05095	158.513	13.6262
162.472	8.08809	162.472	13.6951
166.432	8.12433	166.432	13.7623
170.392	8.15972	170.392	13.828
174.352	8.1943	174.352	13.8922
178.312	8.2281	178.312	13.9549
182.271	8.26116	182.271	14.0162
186.231	8.29351	186.231	14.0763
190.191	8.32518	190.191	14.135
194.151	8.3562	194.151	14.1926
198.111	8.38659	198.111	14.249
202.07	8.41638	202.07	14.3043
206.03	8.44559	206.03	14.3585
209.99	8.47424	209.99	14.4116
213.95	8.50236	213.95	14.4638
217.91	8.52997	217.91	14.515
221.869	8.55707	221.869	14.5653
225.829	8.5837	225.829	14.6147
229.789	8.60986	229.789	14.6633
233.749	8.63558	233.749	14.711
237.709	8.66086	237.709	14.7579
241.668	8.68573	241.668	14.8041
245.628	8.71019	245.628	14.8495
249.588	8.73427	249.588	14.8941
253.548	8.75796	253.548	14.9381
257.508	8.78128	257.508	14.9814
261.467	8.80425	261.467	15.024
265.427	8.82688	265.427	15.066
269.387	8.84917	269.387	15.1073
273.347	8.87113	273.347	15.1481
277.307	8.89278	277.307	15.1883
281.266	8.91412	281.266	15.2279
285.226	8.93516	285.226	15.2669
289.186	8.95592	289.186	15.3054
293.146	8.97639	293.146	15.3434
297.106	8.99658	297.106	15.3809
301.065	9.01651	301.065	15.4178
305.025	9.03618	305.025	15.4543
308.985	9.05559	308.985	15.4904
312.945	9.07476	312.945	15.5259
316.905	9.09369	316.905	15.5611
320.864	9.11238	320.864	15.5957
324.824	9.13084	324.824	15.63
328.784	9.14908	328.784	15.6638
332.744	9.1671	332.744	15.6973
336.704	9.18491	336.704	15.7303
340.663	9.2025	340.663	15.763
344.623	9.2199	344.623	15.7952
348.583	9.2371	348.583	15.8272
352.543	9.2541	352.543	15.8587
356.503	9.27091	356.503	15.8899
360.462	9.28754	360.462	15.9208
364.422	9.30398	364.422	15.9513
368.382	9.32025	368.382	15.9815
372.342	9.33634	372.342	16.0113
376.302	9.35226	376.302	16.0409
380.261	9.36802	380.261	16.0701
384.221	9.38361	384.221	16.099
388.181	9.39905	388.181	16.1277
392.141	9.41432	392.141	16.156
396.101	9.42945	396.101	16.1841
400.06	9.44442	400.06	16.2119
404.02	9.45924	404.02	16.2394
407.98	9.47392	407.98	16.2666
411.94	9.48846	411.94	16.2936
415.899	9.50286	415.899	16.3203
419.859	9.51713	419.859	16.3468
423.819	9.53125	423.819	16.373
427.779	9.54525	427.779	16.399
431.739	9.55912	431.739	16.4247
435.698	9.57286	435.698	16.4502
439.658	9.58648	439.658	16.4755
443.618	9.59998	443.618	16.5005
447.578	9.61335	447.578	16.5253
451.538	9.62661	451.538	16.5499
455.497	9.63975	455.497	16.5743
459.457	9.65278	459.457	16.5985
463.417	9.6657	463.417	16.6225
467.377	9.67851	467.377	16.6462
471.337	9.6912	471.337	16.6698
475.296	9.7038	475.296	16.6932
479.256	9.71628	479.256	16.7163
483.216	9.72867	483.216	16.7393
487.176	9.74095	487.176	16.7621
491.136	9.75314	491.136	16.7847
495.095	9.76523	495.095	16.8071
499.055	9.77722	499.055	16.8294
503.015	9.78911	503.015	16.8515
506.975	9.80092	506.975	16.8734
510.935	9.81263	510.935	16.8951
514.894	9.82425	514.894	16.9167
518.854	9.83578	518.854	16.9381
522.814	9.84722	522.814	16.9593
526.774	9.85858	526.774	16.9804
530.734	9.86985	530.734	17.0013
534.693	9.88104	534.693	17.022
538.653	9.89215	538.653	17.0427
542.613	9.90317	542.613	17.0631
546.573	9.91411	546.573	17.0834
550.533	9.92498	550.533	17.1036
554.492	9.93577	554.492	17.1236
558.452	9.94648	558.452	17.1435
562.412	9.95711	562.412	17.1632
566.372	9.96767	566.372	17.1828
570.332	9.97816	570.332	17.2023
574.291	9.98857	574.291	17.2216
578.251	9.99892	578.251	17.2408
582.211	10.0092	582.211	17.2598
586.171	10.0194	586.171	17.2788
590.131	10.0295	590.131	17.2976
594.09	10.0396	594.09	17.3162
598.05	10.0496	598.05	17.3348
602.01	10.0595	602.01	17.3532
605.97	10.0694	605.97	17.3715
609.93	10.0792	609.93	17.3897
613.889	10.0889	613.889	17.4078
617.849	10.0986	617.849	17.4258
621.809	10.1082	621.809	17.4436
625.769	10.1178	625.769	17.4613
629.729	10.1273	629.729	17.479
633.688	10.1367	633.688	17.4965
637.648	10.1461	637.648	17.5139
641.608	10.1554	641.608	17.5312
645.568	10.1647	645.568	17.5483
649.528	10.1739	649.528	17.5654
653.487	10.183	653.487	17.5824
657.447	10.1921	657.447	17.5993
661.407	10.2012	661.407	17.616
665.367	10.2101	665.367	17.6327
669.327	10.2191	669.327	17.6493
673.286	10.2279	673.286	17.6658
677.246	10.2368	677.246	17.6821
681.206	10.2456	681.206	17.6984
685.166	10.2543	685.166	17.7146
689.126	10.2629	689.126	17.7307
693.085	10.2716	693.085	17.7467
697.045	10.2801	697.045	17.7626
701.005	10.2887	701.005	17.7784
704.965	10.2972	704.965	17.7942
708.925	10.3056	708.925	17.8098
712.884	10.314	712.884	17.8254
716.844	10.3223	716.844	17.8408
720.804	10.3306	720.804	17.8562
724.764	10.3388	724.764	17.8715
728.724	10.347	728.724	17.8868
732.683	10.3552	732.683	17.9019
736.643	10.3633	736.643	17.9169
740.603	10.3714	740.603	17.9319
744.563	10.3794	744.563	17.9468
748.523	10.3874	748.523	17.9616
752.482	10.3953	752.482	17.9764
756.442	10.4032	756.442	17.991
760.402	10.4111	760.402	18.0056
764.362	10.4189	764.362	18.0201
768.322	10.4267	768.322	18.0345
772.281	10.4344	772.281	18.0489
776.241	10.4421	776.241	18.0632
780.201	10.4498	780.201	18.0774
784.161	10.4574	784.161	18.0915
788.121	10.465	788.121	18.1056
792.08	10.4725	792.08	18.1196
796.04	10.48	796.04	18.1335
800	10.4875	800	18.1474
Vehicle	V_pack_nom_V	Chemistry	chi_bar_est_pct
Audi Q5 2.0 MHEV Plus	47.5676	LFP	6.23909
Toyota Prius Prime	266.4	NMC	15.0761
Citroen e-C3	300.804	LFP	9.0152
Kia Niro	326.7	NMC	15.646
Tesla Model Y	339.2	LFP	9.196
Volkswagen ID5 Pro	350.4	NMC	15.8416
Nio Firefly	358.4	LFP	9.27888
Polestar 3 Long Range	375	NMC	16.0311
Volvo EX30 Twin Performance	392	NMC	16.155
Rivian R1T Dual LFP	403.2	LFP	9.45617
BYD Sea Lion 07 RWD	422.4	LFP	9.52619
BYD Seal U	512	LFP	9.81575
Genesis G80 Electrified	523	NMC	16.9603
Kia EV9 GT	552	NMC	17.111
Zeekr 007 AWD	610	LFP	10.0794
Kia EV9 RWD	632	NMC	17.489
Iveco S-eWay	647.5	NMC	17.5567
Kia EV6 GT	697	NMC	17.7624
Porsche Taycan	729.167	NMC	17.8884
Zeekr 001	766.8	NMC	18.029

## Sheet: Fig. 4a
Year	CBP_upfront_EUR	CBP_OM_EUR	CBP_energy_EUR	CBP_replacement_EUR	CBP_residual_EUR	RBP_upfront_EUR	RBP_OM_EUR	RBP_energy_EUR	RBP_replacement_EUR	RBP_residual_EUR
0	7869.68	0	0	0	0	8459.91	0	0	0	0
1	0	157.394	576	0	0	0	84.5991	593.28	0	0
2	0	157.394	576	0	0	0	84.5991	593.28	0	0
3	0	157.394	576	0	0	0	84.5991	593.28	0	0
4	0	157.394	576	0	0	0	84.5991	593.28	0	0
5	0	157.394	576	0	0	0	84.5991	593.28	0	0
6	0	157.394	576	0	0	0	84.5991	593.28	0	0
7	0	157.394	576	0	0	0	84.5991	593.28	0	0
8	0	157.394	576	0	0	0	84.5991	593.28	0	0
9	0	157.394	576	0	0	0	84.5991	593.28	0	0
10	0	104.632	576	5231.61	-2186.02	0	84.5991	593.28	0	0
11	0	104.632	576	0	0	0	84.5991	593.28	0	0
12	0	104.632	576	0	0	0	58.8157	593.28	5477.69	-2691.79
13	0	104.632	576	0	0	0	54.7769	593.28	0	0
14	0	104.632	576	0	0	0	54.7769	593.28	0	0
15	0	104.632	576	0	0	0	54.7769	593.28	0	0
16	0	104.632	576	0	0	0	54.7769	593.28	0	0
17	0	104.632	576	0	0	0	54.7769	593.28	0	0
18	0	104.632	576	0	0	0	54.7769	593.28	0	0
19	0	83.7057	460.8	0	-1592.73	0	43.8215	474.624	0	-1910.08

## Sheet: Fig. 4b
Year	CBP_cumulative_NPC_EUR	RBP_cumulative_NPC_EUR
0	11804.5	12310.9
1	12633.6	13018.6
2	13445.1	13711.3
3	14239.4	14389.4
4	15016.9	15053.2
5	15778	15702.9
6	16523	16338.8
7	17252.2	16961.3
8	17965.9	17570.6
9	18664.6	18167
10	23210.1	18750.8
11	23806.6	19322.2
12	24390.5	22899.8
13	24962	23408.9
14	25521.4	23907.1
15	26069	24394.9
16	26605	24872.3
17	27129.7	25339.6
18	27643.2	25797
19	28145.9	26244.7
20	26730.7	24323.2

## Sheet: Fig. 4c
Year	CBP_cumulative_NPC_EUR	RBP_cumulative_NPC_EUR
0	7869.68	8459.91
1	8581.71	9118.04
2	9273.01	9757.01
3	9944.17	10377.4
4	10595.8	10979.6
5	11228.4	11564.4
6	11842.6	12132.1
7	12438.9	12683.3
8	13017.9	13218.4
9	13580	13737.9
10	16352.6	14242.4
11	16844.3	14732.1
12	17321.7	17194
13	17785.2	17635.3
14	18235.2	18063.7
15	18672	18479.7
16	19096.2	18883.5
17	19508	19275.6
18	19907.8	19656.3
19	19304.6	18856.2

[truncated: 17 more sheets: Fig. 4d, Fig. 5a, Fig. 5b, Fig. 5c, Fig. 5d, Fig. 5e, Fig. 5f, Supplementary Fig. 2a, Supplementary Fig. 2b, Supplementary Fig. 2c, Supplementary Fig. 2d, Supplementary Fig. 3, Supplementary Fig. 4a, Supplementary Fig. 4b, Supplementary Fig. 4c, Supplementary Fig. 5a, Supplementary Fig. 5b]
